# Supplementary material for: The biomechanical fundamentals of crosslink-augmentation in posterior spinal instrumentation
Source: Sci Rep. 2022 May 10;12:7621. doi: 10.1038/s41598-022-11719-2 (PMC9090827; doi:10.1038/s41598-022-11719-2)
Supplement: Supplementary file 1 — Supplementary Information. [file 41598_2022_11719_MOESM1_ESM.xls]

## Sheet: ParallelogramDeformation
Specimen	Level	Trajectory	FE_NoCL	FE_CL	LB_NoCL	LB_CL	AR_NoCL	AR_CL
C181019	L1L2	CBT	0.528385	0.202557	0.852864	0.663687	1.36609	0.78881
C181019	L2L3	CBT	0.229879	0.319451	0.256505	0.218149	1.46656	0.886742
C181019	L3L4	CBT	0.248551	0.27515	0.58593	0.588428	2.76734	1.98344
C181019	L4L5	CBT	0.0841954	0.42389	1.12801	0.539241	2.15571	1.52222
C181037	T10T11	CBT	0.750422	0.509807	0.683562	0.674881	5.24171	2.73319
C181037	T11T12	CBT	0.869173	0.591574	0.891641	0.458515	3.08918	1.03896
C181037	T12L1	CBT	0.105362	0.13983	0.446537	0.571186	2.10656	1.12137
C181037	T9T10	CBT	0.420218	0.452366	0.366106	0.183467	2.61896	1.16166
F181920	L1L2	TT	1.01225	0.4528	0.350236	0.0586014	2.8379	1.4453
F181920	L2L3	TT	0.488951	0.229236	0.364456	0.314174	2.81331	1.87744
F181920	L3L4	TT	0.406677	0.067929	0.292547	0.282667	1.27354	0.885005
F181920	L4L5	TT	0.131986	0.279877	0.358222	0.273695	0.973876	0.5663
L182448	T10T11	TT	0.106082	0.147271	0.0969962	0.271523	2.77129	1.50655
L182448	T11T12	TT	0.841809	0.241759	0.383906	0.442162	2.76234	1.36121
L182448	T12L1	TT	0.322112	0.429214	0.375219	0.349644	1.43897	0.827947

## Sheet: ScrewRotation
Specimen	Level	Trajectory	FE_NoCL	FE_CL	LB_NoCL	LB_CL	AR_NoCL	AR_CL
C181019	L1L2	CBT	0.199284	0.219426	1.30553	1.00924	0.207649	0.302602
C181019	L2L3	CBT	0.543346	0.455358	1.76136	1.64686	0.564908	0.694012
C181019	L3L4	CBT	0.234258	0.0991123	0.98082	0.866431	0.428516	0.29659
C181019	L4L5	CBT	0.150501	0.175002	0.662653	1.28857	0.251708	0.270627
C181037	T10T11	CBT	0.325984	0.634368	1.82801	2.10614	1.62651	0.226098
C181037	T11T12	CBT	0.283829	0.214664	1.44653	1.36622	0.509011	0.184461
C181037	T12L1	CBT	0.162269	0.126121	1.80411	1.24951	0.907591	0.273658
C181037	T9T10	CBT	0.463421	0.554379	1.88911	1.86475	1.35623	0.653822
F181920	L1L2	TT	0.391949	0.829094	2.52356	2.37254	0.537519	0.685275
F181920	L2L3	TT	0.442748	0.631585	1.24948	1.08253	0.746015	0.267626
F181920	L3L4	TT	0.547087	0.391348	1.448	1.14013	0.955358	0.384567
F181920	L4L5	TT	0.706026	0.441685	1.14102	1.05938	0.236733	0.248202
L182448	T10T11	TT	0.301811	0.343115	0.876551	0.967454	1.17868	0.450943
L182448	T11T12	TT	0.400769	0.317802	1.1934	1.18648	1.10014	0.588639
L182448	T12L1	TT	0.392525	0.560707	1.72343	1.9567	0.54538	0.0998342
